# Supplementary material for: Real-World Use and Effectiveness of Carfilzomib Plus Dexamethasone in Relapsed/Refractory Multiple Myeloma in Europe
Source: Cancers (Basel). 2022 Oct 28;14(21):5311. doi: 10.3390/cancers14215311 (PMC9657308; doi:10.3390/cancers14215311)
Supplement: Supplementary file 1 [file cancers-14-05311-s001.zip]

Archive with 1 entries (1 files):
- cancers-1973333-supplementary.pdf
